# Supplementary material for: A Multidisciplinary Integrated Approach for the Identification and Characterization of the AMP Profile in Hermetia illucens Hemolymph
Source: Insects. 2026 May 9;17(5):486. doi: 10.3390/insects17050486 (PMC13207985; doi:10.3390/insects17050486)
Supplement: Supplementary file 1 [file insects-17-00486-s001.zip]

Archive with 5 entries (5 files):
- De Stefano et al., 2026_Supplementary Figures.pdf
- De Stefano et al., 2026_Supplementary Table S1.xlsx
- De Stefano et al., 2026_Supplementary Table S2.xlsx
- De Stefano et al., 2026_Supplementary Table S3.xlsx
- De Stefano et al., 2026_Supplementary Table S4.xlsx
