# Supplementary material for: A Multidisciplinary Integrated Approach for the Identification and Characterization of the AMP Profile in Hermetia illucens Hemolymph
Source: Insects. 2026 May 9;17(5):486. doi: 10.3390/insects17050486 (PMC13207985; doi:10.3390/insects17050486)
Supplement: Supplementary file 1 [file insects-17-00486-s001.zip › De Stefano et al., 2026_Supplementary Table S1.xlsx]

## Sheet: Supplementary Table S1
Supplementary Table S1: Table of protein identified in the SDS-PAGE analysis. For each protein identified the accession, description, frame and molecular weight were reported associated with the peptides identified. For each protein, the HPLC fraction of identification and the protein sequence are also reported
Accession	Description	Frame	MW [kDa]	# Peptides CNT	# Peptides E. coli	# Peptides M. flavus	#HPLC CNT	#HPLC E. coli	#HPLC M. flavus	Sequence
C9286	>C9286 12-mar-2021 Strand: WS Length: 593 Check: 8 Frame 3	3	11.6	2	2	2	8	8	8	MAKLVYILAVLIVVVALVEAQCPLSSKVTTCSPKCVENNDCSTLGGKCCPNICNAKSCVLPNQFGGNNDKYDRGKTGATGTYCGNVKCNVSEKCQMDRTTKRMMCVRS
C2976	>C2976 12-mar-2021 Strand: WS Length: 1250 Check: 7 Frame 1	1	11	13	11	10	8-9	8-9	8-9	ASNLVVVFQVVKEFFKKSSVSIIISLFTMNLKFTIIFAMLIICAIAADSCRRHGDSCNSDAECCGSVKCNRFAKKCQTQITGDELKAQREKIFNHGNKQ
C4227	>C4227 12-mar-2021 Strand: WS Length: 908 Check: 4 Frame 3	3	11.5	5	6	8	8-9	8-9	8-9	TNFKAHILSCKMKLIIVLGVLAAVCCATTFARPEYLELKGLEQLENAEASSNVEVGELVRHKRLSCWFENEDIKATACAFSCIYRKGRRGGRCENGICRCTPN
00025HIL.STA	>00025HIL.STA 12-mar-2021 Strand: WS Length: 480 Check: 3 Frame 3	3	11.5	6	5	8	8-9	8-9	8-9	NFKAQMLSCKMKLIIVLGVLAAVCCATTFARPEYLELEGLEQLENAEPSSNVEVRELVRHKRLSCWFENEDIKATACAMSCIYRKGRKGGRCENGICRCTPN
00042HIL.STA	>00042HIL.STA 12-mar-2021 Strand: WS Length: 480 Check: 4 Frame 1	1	12	2	3	3	8-9	9	8-9	SFILNLKVKMRSILVLGLIVAAFAVYTSAQPYQLQYEEDGPRYALELPIEEEALPGQVVEQHYRTKRAMCDLLSGLNMGRSVCAMRCILKGHRGGWCDDQGVCNCRV
C158	>C158 12-mar-2021 Strand: WS Length: 785 Check: 0 Frame 2	2	11	4	-	4	8-9	-	8-9	SKLLFTPHQFRNLNLSKMRFLLFATLLAAVFLFVYADPILRLPENGEDLGDIPVHHRARRATCDLLSATKVKSTACAAHCLLKGHKGGYCNSKLVCVCR
00021HIL.STA	>00021HIL.STA 12-mar-2021 Strand: WS Length: 259 Check: 3 Frame 3	3	8.5	-	4	-	-	8-9	-	LLIITLAVVNSSSVDENNGNFNQPAQQLGSEPSLRITNLREKRTTCTHLNCKLHCLLQRKRSGRCDRFNICKCIS
00043HIL.STA	>00043HIL.STA 12-mar-2021 Strand: WS Length: 406 Check: 6 Frame 5 >C8056 12-mar-2021 Strand: WS Length: 501 Check: 5 Frame 3	5	11.1	4	5	3	9	9	8-9	RTYKMRVTVCLFSVVALFAMVHCQPFQLETEGDQQLEPVVAEVDDVVDLVAIPEHTREKRATCDLLSPFKVGHAACAAHCIARGKRGGWCDKRAVCNCRK
C722	>C722 12-mar-2021 Strand: WS Length: 409 Check: 5 Frame 3	3	9.8	3	3	3	9	9	9	QTRKMRFLLFGIVFTAVFLSVFAERYQLLPNGSEKLYPDPPRPVRSPRGSVSCGGFLHGVVKHSLCAARCIQTGNAGGWCDDNLVCHCR
C48404	>C48404 12-mar-2021 Strand: WS Length: 309 Check: 4 Frame 3	3	8.6	2	-	-	9	-	-	KMKFLFICAVLAVITIQALGYPKYPEISDKDGSLETVRYKRLSCLFENQAVSAIACGTSCIARKGKRGGYCSNGICRCV
00059HIL.STA	>00059HIL.STA 12-mar-2021 Strand: WS Length: 396 Check: 5 Frame 3	3	10.7	-	2	3	-	9	10	LRLPRSIDDLPLSEYEGVHVEIVADDEVQRAKRQLNIQGGGSPHSGFDLSVQGRAKIWESDNGRNTLYGTGQYGQHLGGPYGNSEPSFGGGLMFSHRF
C33574	>C33574 12-mar-2021 Strand: WS Length: 642 Check: 2 Frame 2	2	22.1	-	4	4	-	10	9	KYFVLKDAMALTRTSLIIAIVAICGTSTLGQLSGSITPDMAGGNNVNIMASKFLGNPNHNIGGGVFAAGNTRSNTPSLGAFGTLNLKDHSLGVSKTITPGVSDTFSQNARLNILKTPDHRVDANVFNSHTRLNNGFAFDKRGGSLDYTHRAGHALSLGASHIPKFGTTAELTGKANLWRSPSGLSTFDLTGSASRTFGGPMAGRNNFGAGLGF
00063HIL.STA	>00063HIL.STA 12-mar-2021 Strand: WS Length: 298 Check: 1 Frame 2	2	7.6	-	4	5	-	10	10	GRAKRQIFAQGGGSPGKGYDIYAQGRAKLWESQNQRNSLHGTASYSQHLGGPYGNSRPNVGGGLIFTHRF
00030HIL.STA	>00030HIL.STA 12-mar-2021 Strand: WS Length: 476 Check: 8 Frame 3	3	11.4	6	4	7	12	11	12	LTKAKMRSVLVLGLIVAAFAVYTSAQPYQLQYEEDGLDQAVELPIEEEQLPSQVVEQHYRAKRATCDLLSPFKVGHAACALHCIALGRRGGWCDGRAVCNCRR
00026HIL.STA	>00026HIL.STA 12-mar-2021 Strand: WS Length: 330 Check: 7 Frame 2	2	9.5	3	4	5	12	11	11	RLFYIKMKIAIVLAIFAVICSMAFARPEGLEDVEDSEVVELVRHKRLSCLFENQAISAIACGASCITRKGRRGGWCSNGVCRCTPN
C4627	>C4627 12-mar-2021 Strand: WS Length: 480 Check: 5 Frame 2	2	5.4	-	4	-	-	11	-	GVVELTRHKRLSCMFENEAISALACGASCITRKGKRGGWCSNGVCRCTPN
C7259	>C7259 12-mar-2021 Strand: WS Length: 510 Check: 8 Frame 2	2	12.4	4	3	4	12	11	12	LSVSLVLAFYKSCWIERNQHQFSILLAIVAFKQTNNQNTFKVKMNFTKLFVVFAVVLVAFAGQSEAGWWKRVFKPVEKFGQRVRDAGVQGIAIAQQGANVLATARGGPPQQG
00033HIL.STA	>00033HIL.STA 12-mar-2021 Strand: WS Length: 470 Check: 4 Frame 3	3	12.2	2	-	4	12	-	12	SSSFFLNLEVKMRSILVLGLIVAAFAVYTSAQPYQLQYEEDGPEYALELPIEEEELPSQVVEQHYRAKRATCDLLSPFGVGHAACAVHCIAMGRRGGWCDDRAVCNCRR
C1673	>C1673 12-mar-2021 Strand: WS Length: 1114 Check: 7 Frame 3	3	17.3	-	6	6	-	12	12	FEMFVKVALICVLAVLAINRCQADVSHVVPSDQPPVTEVCLGCICEAISGCNTTEKCNGDTCGLFRITWAYWSDAGKPTQNGEDPSSQTAYPNCVNEPYCAARAVQNYMARFGQDCNGDGVINCYDHAAIHKLGGYGCKGDLTVNYYTKLNTCLQKFQG
C5745	>C5745 12-mar-2021 Strand: WS Length: 660 Check: 0 Frame 2	2	18.9	-	6	6	-	12	12	IFKIAIYRLQFGSVHYRVRMKFCTVFLFLVLTVFASVESKRFTKCTLARELFQRGIPKSELPDWVCLVRWESNYQTNAMNKNNRDGSWDYGLFQINDKWWCKGHIKSHNACGLSCNELLKDDISKAVTCARLIKRQQGFRAWYGWLNHCTKVKPSIHECF
C4763	>C4763 12-mar-2021 Strand: WS Length: 288 Check: 8 Frame 2	2	10.3	-	-	2	-	-	12	SFILNLKVKMRSILVLGLIVAAFAVYTSAQPYQLQYKEDGPEDALVLPIEEEELPGQVVEQHYRAKRATCDLLSPFGVGHAACAMHCIAMGRR
C27877	>C27877 12-mar-2021 Strand: WS Length: 827 Check: 9 Frame 3	3	25.3	-	-	5	-	-	10.12	IAKMNLKFVVLCVCLAVVSAVNIPAVDDLREAFETEDSLYIPISDVEAEQLRLPRSSHIPRKRLPQLEEDTASDDWETEQLRLPRSIPNIEYHHQHHHKHKRPHRSLDEAFETEDAYYIPMSDEEVDSLRLPRSLDELQKTIESEGLIDNVESGRAKRQIFAQGGGSPGKGYDIYAQGRAKLWESQNQRNSLHGTASYSQHLGGPYGNSRPNVGGGLTFTHRF
00039HIL.STA	>00039HIL.STA 12-mar-2021 Strand: WS Length: 254 Check: 1 Frame 2	2	6.7	2	-	4	13	-	13	EVDVVPSTHVEGELIRHKRVTCDLLEPFLGPAPCMIHCIVRFRKRTGYCNSQNVCVCRG
00004HIL.STA	>00004HIL.STA 12-mar-2021 Strand: WS Length: 395 Check: 5 Frame 1	1	14.7	-	-	4	-	-	13	RTELFTMKAIAVIALLVLVACAQGKVYTRCEMARILYHDHGVKNLTTLANWVCLIEHESGFNDEAVGALNSNGTRDYGLFQINNKYWCKGNVASSDSCKIACTALLGNVDASWKCAQLVYKEQGFKAWYGWL
00003HIL.STA	>00003HIL.STA 12-mar-2021 Strand: WS Length: 1480 Check: 8 Frame 2 >C16364 12-mar-2021 Strand: WS Length: 2553 Check: 1 Frame 1	2	19.3	-	5	4	-	13	13	DFNAVLSVDEETLRSRLFTAIHRKQMASAKGDILLKSIVTISLLCAWSEAKVFTRCQLAKELIRYDFPRTFLSNWVCLIESESGRSTSKTLQLPNTSANYGIFQINSKTWCRKGRKGGLCEMKCEDFLNDDISDDARCAKQIYNRHGFQGWPGWVNKCRGRALPDVLKC
C937	>C937 12-mar-2021 Strand: WS Length: 691 Check: 5 Frame 2	2	17.3	-	7	5	-	13	13	ISLFVSHRKAFVNMKVFAILAFVLVCAAPAWSKIFTKCGLAKELLAHGIAKSEIPNWICLVQHESGFNTKALGALNSNGTRDYGLFQINNRYWCQGSIESSNLCHIKCDDLLSDNITAALNCAKLIKERRGGTFEAWYGWLNYCQKSLPSVSECF
00045HIL.STA	>00045HIL.STA 12-mar-2021 Strand: WS Length: 368 Check: 5 Frame 3	3	8.5	-	3	-		13	-	FFWYNMNFKVIFVVIAIVMVALCGQTEARWYKKIFKPVEKAVQRVRDGTLQALGVAQQAANVYATAQGAQQQRHA
