# Supplementary material for: A Multidisciplinary Integrated Approach for the Identification and Characterization of the AMP Profile in Hermetia illucens Hemolymph
Source: Insects. 2026 May 9;17(5):486. doi: 10.3390/insects17050486 (PMC13207985; doi:10.3390/insects17050486)
Supplement: Supplementary file 1 [file insects-17-00486-s001.zip › De Stefano et al., 2026_Supplementary Table S2.xlsx]

## Sheet: Supplementary Table S2
Supplementary Table S2: Proteins identified in the Differential Proteomics analysis. For each protein accession, description, total and unique peptides, coverage were reported associated with the ANOVA q-value and the post hoc (Tukey’s) significant pairs and factors for each condition
Accession	Description	Coverage [%]	Total peptides	Unique Peptides	ANOVA q-value	Significant pairs	Tukey's CNT	Tukey's Coli	Tukey's Flavus
C2976	12-mar-2021 Strand: WS Length: 1250 Check: 7 Frame 1	48	16	16	0.00157484	CNT_COLI;CNT_FLAVUS	3.99489	-3.99489	-3.9822
00001HIL.STA	12-mar-2021 Strand: WS Length: 650 Check: 6 Frame 2	49	7	7	0.0295756	CNT_FLAVUS;CNT_COLI	1.79698	-1.33974	-1.79698
C1673	12-mar-2021 Strand: WS Length: 1114 Check: 7 Frame 3	37	4	4	0.00598156	CNT_FLAVUS;CNT_COLI	2.90312	-2.61066	-2.90312
C937	12-mar-2021 Strand: WS Length: 691 Check: 5 Frame 2	19	3	3	0.00931875	CNT_FLAVUS;CNT_COLI	2.41029	-2.02876	-2.41029
00025HIL.STA	12-mar-2021 Strand: WS Length: 480 Check: 3 Frame 3	34	8	4	0.0417378	COLI_CNT	-1.6042	1.6042	0
C13431	12-mar-2021 Strand: WS Length: 831 Check: 0 Frame 1	18	5	1	0.0419789	COLI_CNT	-1.61295	1.61295	0
C2056	12-mar-2021 Strand: WS Length: 269 Check: 1 Frame 3	85	8	1	0.00594983	COLI_CNT;FLAVUS_CNT	-3.11737	2.22034	3.11737
00063HIL.STA	12-mar-2021 Strand: WS Length: 298 Check: 1 Frame 2	76	5	2	0.00157484	COLI_CNT;FLAVUS_CNT	-4.15764	3.93673	4.15764
C5442	12-mar-2021 Strand: WS Length: 545 Check: 9 Frame 1	45	7	3	0.00378767	COLI_CNT;FLAVUS_CNT	-3.61049	3.19743	3.61049
00050HIL.STA	12-mar-2021 Strand: WS Length: 309 Check: 4 Frame 1	42	3	3	0.00766284	COLI_CNT;FLAVUS_CNT	-2.45242	2.39906	2.45242
C3646	12-mar-2021 Strand: WS Length: 834 Check: 8 Frame 1	42	4	2	0.0345137	COLI_CNT;FLAVUS_CNT	-1.66119	1.34307	1.66119
C40690	12-mar-2021 Strand: WS Length: 730 Check: 8 Frame 1	42	11	11	0.00602552	COLI_CNT;FLAVUS_CNT	-2.86967	2.42035	2.86967
C28149	12-mar-2021 Strand: WS Length: 408 Check: 3 Frame 2	41	3	3	0.0055143	COLI_CNT;FLAVUS_CNT	-2.94468	2.88517	2.94468
C2054	12-mar-2021 Strand: WS Length: 431 Check: 2 Frame 2	39	5	2	0.0055143	COLI_CNT;FLAVUS_CNT	-3.20863	2.555	3.20863
00030HIL.STA	12-mar-2021 Strand: WS Length: 476 Check: 8 Frame 3	32	4	1	0.00885835	COLI_CNT;FLAVUS_CNT	-2.49171	2.06263	2.49171
C16162	12-mar-2021 Strand: WS Length: 361 Check: 8 Frame 1	32	3	3	0.0345137	COLI_CNT;FLAVUS_CNT	-1.5905	1.4726	1.5905
C7259	12-mar-2021 Strand: WS Length: 510 Check: 8 Frame 2	31	5	3	0.0055143	COLI_CNT;FLAVUS_CNT	-3.17427	2.95547	3.17427
C5745	12-mar-2021 Strand: WS Length: 660 Check: 0 Frame 2	30	4	4	0.0103828	COLI_CNT;FLAVUS_CNT	-2.31064	1.96996	2.31064
C3238	12-mar-2021 Strand: WS Length: 570 Check: 7 Frame 2	21	3	3	0.00931875	COLI_CNT;FLAVUS_CNT	-2.27201	2.23344	2.27201
C3632	12-mar-2021 Strand: WS Length: 817 Check: 8 Frame 3	20	2	2	0.0382878	COLI_CNT;FLAVUS_CNT	-1.52158	1.38569	1.52158
C13430	12-mar-2021 Strand: WS Length: 953 Check: 2 Frame 3	18	5	1	0.0119919	COLI_CNT;FLAVUS_CNT	-2.14829	1.97587	2.14829
C33574	12-mar-2021 Strand: WS Length: 642 Check: 2 Frame 2	64	11	11	0.014186	FLAVUS_CNT;COLI_CNT	-2.11433	2.11433	1.76335
00019HIL.STA	12-mar-2021 Strand: WS Length: 454 Check: 7 Frame 2	41	8	8	0.00766284	FLAVUS_CNT;COLI_CNT	-2.57709	2.57709	2.23926
C2636	12-mar-2021 Strand: WS Length: 751 Check: 6 Frame 2	36	6	2	0.0103828	FLAVUS_CNT;COLI_CNT	-2.40784	2.40784	1.74349
C4227	12-mar-2021 Strand: WS Length: 908 Check: 4 Frame 3	34	9	5	0.00703215	FLAVUS_CNT;COLI_CNT	-2.82478	2.82478	1.94859
00060HIL.STA	12-mar-2021 Strand: WS Length: 609 Check: 0 Frame 3	33	5	2	0.014186	FLAVUS_CNT;COLI_CNT	-2.1972	2.1972	1.48029
00059HIL.STA	12-mar-2021 Strand: WS Length: 396 Check: 5 Frame 3	66	5	5	0.0405537	FLAVUS_CNT	-1.63543	0	1.63543
00027HIL.STA	12-mar-2021 Strand: WS Length: 460 Check: 3 Frame 1	25	4	4	0.0275163	FLAVUS_CNT	-1.92015	0	1.92015
C27877	12-mar-2021 Strand: WS Length: 827 Check: 9 Frame 3	23	4	1	0.0119919	FLAVUS_CNT	-2.37622	0	2.37622
