# Supplementary material for: A Multidisciplinary Integrated Approach for the Identification and Characterization of the AMP Profile in Hermetia illucens Hemolymph
Source: Insects. 2026 May 9;17(5):486. doi: 10.3390/insects17050486 (PMC13207985; doi:10.3390/insects17050486)
Supplement: Supplementary file 1 [file insects-17-00486-s001.zip › De Stefano et al., 2026_Supplementary Table S3.xlsx]

## Sheet: Supplementary Table S3
Supplementary Table S3: Proteins identified by SDS-PAGE analysis of HPLC fractions from Hermetia illucens peptide extracts, including BLASTp and UniProt annotation, predicted signal and pro-peptide cleavage sites, physicochemical properties, and in silico antimicrobial activity predictions
																		Prediction of physicochemical properties						Prediction of the antimicrobial activity
								BLASTp					UniProt					APD3					Compute pI/Mw (Expasy)	CAMPR4
Accession	#HPLC CTRL	#HPLC E. coli	#HPLC M. flavus	Sequence	Signal peptide cleavage site predicted	Propeptide cleavage sites predicted	Mature peptide	Sequence ID	Best BLAST hit	Query Cover (%)	Identity (%)	e-value	Accession	Protein annotation	Organism	Matched region	Assigned AMP family	Lenght	Molecular Weight	Total hydrophobic Ratio (%)	Total net charge	Boman Index (kcal/mol)	pI/Mw	RF	SVM	ANN
C9286	8	8	8	MAKLVYILAVLIVVVALVEAQCPLSSKVTTCSPKCVENNDCSTLGGKCCPNICNAKSCVLPNQFGGNNDKYDRGKTGATGTYCGNVKCNVSEKCQMDRTTKRMMCVRS	between pos. 20 and 21: VEA-QC	None	QCPLSSKVTTCSPKCVENNDCSTLGGKCCPNICNAKSCVLPNQFGGNNDKYDRGKTGATGTYCGNVKCNVSEKCQMDRTTKRMMCVRS	XP_037916577.1	uncharacterized protein LOC119654986 isoform X2 [Hermetia illucens]	100	100	3e-57	No results found	NA	NA	NA	Unclassified	88	9483.946	0.32	7	2.25	8.89 / 9483.88	0.81	1.00	0.98
C2976	8-9	8-9	8-9	ASNLVVVFQVVKEFFKKSSVSIIISLFTMNLKFTIIFAMLIICAIAADSCRRHGDSCNSDAECCGSVKCNRFAKKCQTQITGDELKAQREKIFNHGNKQ	between pos. 46 and 47: AIA-AD	None	ADSCRRHGDSCNSDAECCGSVKCNRFAKKCQTQITGDELKAQREKIFNHGNKQ	CAD7086535.1	unnamed protein product [Hermetia illucens]	98	92.31	2e-26	No results found	NA	NA	NA	Unclassified	53	5917.596	0.3	3.5	3.42	8.64 / 5917.57	0.75	0.86	0.93
C4227	8-9	8-9	8-9	TNFKAHILSCKMKLIIVLGVLAAVCCATTFARPEYLELKGLEQLENAEASSNVEVGELVRHKRLSCWFENEDIKATACAFSCIYRKGRRGGRCENGICRCTPN	between pos. 22 and 23: VLA-AV	63 ELVRHKR|LS 0.582	LSCWFENEDIKATACAFSCIYRKGRRGGRCENGICRCTPN	XP_037926601.1	defensin-like [Hermetia illucens]	100	95	9e-20	No results found	NA	NA	NA	Defensin-like	40	4530.225	0.4	3	2.55	8.67 / 4530.19	0.84	0.91	0.95
00025HIL.STA	8-9	8-9	8-9	NFKAQMLSCKMKLIIVLGVLAAVCCATTFARPEYLELEGLEQLENAEPSSNVEVRELVRHKRLSCWFENEDIKATACAMSCIYRKGRKGGRCENGICRCTPN	between pos. 21 and 22: VLA-AV	62 ELVRHKR|LS 0.564	LSCWFENEDIKATACAMSCIYRKGRKGGRCENGICRCTPN	XP_037926601.1	defensin-like [Hermetia illucens]	100	100	4e-21	No results found	NA	NA	NA	Defensin-like	40	4486.229	0.4	3	2.33	8.66 / 4486.19	0.85	0.89	0.92
00042HIL.STA	8-9	9	8-9	SFILNLKVKMRSILVLGLIVAAFAVYTSAQPYQLQYEEDGPRYALELPIEEEALPGQVVEQHYRTKRAMCDLLSGLNMGRSVCAMRCILKGHRGGWCDDQGVCNCRV	between pos. 29 and 30: TSA-QP	67 QHYRTKR|AM 0.623	AMCDLLSGLNMGRSVCAMRCILKGHRGGWCDDQGVCNCRV	XP_037927036.1	defensin-B-like [Hermetia illucens]	100	100	8e-21	A0A7R8UAK2	Invertebrate defensins family profile domain-containing protein	Hermetia illucens (Black soldier fly)	59-98	Defensin-like	40	4330.189	0.5	2.25	1.46	8.36 / 4330.13	0.84	0.72	0.69
C158	8-9	-	8-9	SKLLFTPHQFRNLNLSKMRFLLFATLLAAVFLFVYADPILRLPENGEDLGDIPVHHRARRATCDLLSATKVKSTACAAHCLLKGHKGGYCNSKLVCVCR	between pos. 36 and 37: VYA-DP	60 VHHRARR|AT 0.620	ATCDLLSATKVKSTACAAHCLLKGHKGGYCNSKLVCVCR	UXP34801.1	defensin, partial [Hermetia illucens]	100	100	1e-17	A0A977XKM2	Defensin	Hermetia illucens (Black soldier fly)	1-39	Defensin-like	39	4054.873	0.49	7	0.74	9.10 / 4054.85	1.00	0.99	0.98
00021HIL.STA	-	8-9	-	LLIITLAVVNSSSVDENNGNFNQPAQQLGSEPSLRITNLREKRTTCTHLNCKLHCLLQRKRSGRCDRFNICKCIS	None	43 TNLREKR|TT 0.633	TTCTHLNCKLHCLLQRKRSGRCDRFNICKCIS	/	No significant similarity found.	NA	NA	NA	No results found	NA	NA	NA	Unclassified	32	3752.517	0.41	6.5	2.7	9.43 / 3752.49	0.93	0.91	0.94
00043HIL.STA	9	9	8-9	RTYKMRVTVCLFSVVALFAMVHCQPFQLETEGDQQLEPVVAEVDDVVDLVAIPEHTREKRATCDLLSPFKVGHAACAAHCIARGKRGGWCDKRAVCNCRK	between pos. 23 and 24: VHC-QP	60 EHTREKR|AT 0.598	ATCDLLSPFKVGHAACAAHCIARGKRGGWCDKRAVCNCRK	XP_037921786.1	defensin-like [Hermetia illucens]	100	100	2e-20	W5U4X3	Defensin-like peptide 4	Hermetia illucens (Black soldier fly)	41-81	Defensin-like	40	4275.088	0.5	8	1.72	9.38 / 4275.05	0.99	0.98	0.98
C722	9	9	9	QTRKMRFLLFGIVFTAVFLSVFAERYQLLPNGSEKLYPDPPRPVRSPRGSVSCGGFLHGVVKHSLCAARCIQTGNAGGWCDDNLVCHCR	between pos. 23 and 24: VFA-ER	None	ERYQLLPNGSEKLYPDPPRPVRSPRGSVSCGGFLHGVVKHSLCAARCIQTGNAGGWCDDNLVCHCR	KAG5863075.1	hypothetical protein JTB14_030449 [Gonioctena quinquepunctata]	86	34.85	0.002	No results found	NA	NA	NA	Unclassified	66	7180.226	0.35	3.75	1.88	8.67 / 7180.18	0.58	0.87	0.94
C48404	9	-	-	KMKFLFICAVLAVITIQALGYPKYPEISDKDGSLETVRYKRLSCLFENQAVSAIACGTSCIARKGKRGGYCSNGICRCV	between pos. 20 and 21: ALG-YP	None	YPKYPEISDKDGSLETVRYKRLSCLFENQAVSAIACGTSCIARKGKRGGYCSNGICRCV	WKR39043.1	defensin C13326, partial [Hermetia illucens]	97	71.93	1e-21	No results found	NA	NA	NA	Defensin-like	59	6467.48	0.36	5	1.94	9.04 / 6467.45	0.85	0.96	0.96
00059HIL.STA	-	9	10	LRLPRSIDDLPLSEYEGVHVEIVADDEVQRAKRQLNIQGGGSPHSGFDLSVQGRAKIWESDNGRNTLYGTGQYGQHLGGPYGNSEPSFGGGLMFSHRF	None	33 EVQRAKR|QL 0.631	QLNIQGGGSPHSGFDLSVQGRAKIWESDNGRNTLYGTGQYGQHLGGPYGNSEPSFGGGLMFSHRF	XP_037906906.1	uncharacterized protein LOC119649023 [Hermetia illucens]	100	100	1e-40	A0A7R8YPF6	Attacin C-terminal domain-containing protein	Hermetia illucens (Black soldier fly)	143-207	Attacin-like	65	6928.52	0.23	0.75	1.66	7.03 / 6928.51	0.70	0.37	0.17
C33574	-	10	9	KYFVLKDAMALTRTSLIIAIVAICGTSTLGQLSGSITPDMAGGNNVNIMASKFLGNPNHNIGGGVFAAGNTRSNTPSLGAFGTLNLKDHSLGVSKTITPGVSDTFSQNARLNILKTPDHRVDANVFNSHTRLNNGFAFDKRGGSLDYTHRAGHALSLGASHIPKFGTTAELTGKANLWRSPSGLSTFDLTGSASRTFGGPMAGRNNFGAGLGF	between pos. 30 and 31: TLG-QL	None	QLSGSITPDMAGGNNVNIMASKFLGNPNHNIGGGVFAAGNTRSNTPSLGAFGTLNLKDHSLGVSKTITPGVSDTFSQNARLNILKTPDHRVDANVFNSHTRLNNGFAFDKRGGSLDYTHRAGHALSLGASHIPKFGTTAELTGKANLWRSPSGLSTFDLTGSASRTFGGPMAGRNNFGAGLGF	XP_037916366.1	attacin-A-like [Hermetia illucens]	100	99.45	2e-125	No results found	NA	NA	NA	Attacin-like	183	18987.122	0.33	8.75	1.52	10.41 / 18987.10	0.69	1.00	0.22
00063HIL.STA	-	10	10	GRAKRQIFAQGGGSPGKGYDIYAQGRAKLWESQNQRNSLHGTASYSQHLGGPYGNSRPNVGGGLIFTHRF	None	5 --GRAKR|QI 0.764	QIFAQGGGSPGKGYDIYAQGRAKLWESQNQRNSLHGTASYSQHLGGPYGNSRPNVGGGLIFTHRF	XP_037906748.1	uncharacterized protein LOC119648914 [Hermetia illucens]	100	98.46	2e-38	No results found	NA	NA	NA	Unclassified	65	6993.659	0.25	4.75	1.79	9.99 / 6993.66	0.73	0.58	0.38
00030HIL.STA	12	11	12	LTKAKMRSVLVLGLIVAAFAVYTSAQPYQLQYEEDGLDQAVELPIEEEQLPSQVVEQHYRAKRATCDLLSPFKVGHAACALHCIALGRRGGWCDGRAVCNCRR	between pos. 25 and 26: TSA-QP	63 QHYRAKR|AT 0.638	ATCDLLSPFKVGHAACALHCIALGRRGGWCDGRAVCNCRR	XP_037915109.1	defensin-like [Hermetia illucens]	100	100	6e-21	W5U533	Defensin-like peptide 1	Hermetia illucens (Black soldier fly)	58-98	Defensin-like	40	4259.049	0.53	4.5	1.45	8.98 / 4259.01	0.96	0.93	0.97
00026HIL.STA	12	11	11	RLFYIKMKIAIVLAIFAVICSMAFARPEGLEDVEDSEVVELVRHKRLSCLFENQAISAIACGASCITRKGRRGGWCSNGVCRCTPN	between pos. 25 and 26: AFA-RP	46 ELVRHKR|LS 0.514	LSCLFENQAISAIACGASCITRKGRRGGWCSNGVCRCTPN	XP_037905135.1	defensin-like [Hermetia illucens]	100	97.50	2e-19	No results found	NA	NA	NA	Defensin-like	40	4204.904	0.45	4	1.56	8.98 / 4204.86	0.95	0.98	0.97
C4627	-	11	-	GVVELTRHKRLSCMFENEAISALACGASCITRKGKRGGWCSNGVCRCTPN	None	10 ELTRHKR|LS 0.536	LSCMFENEAISALACGASCITRKGKRGGWCSNGVCRCTPN	XP_037905135.1	defensin-like [Hermetia illucens]	100	92.50	1e-18	No results found	NA	NA	NA	Defensin-like	40	4195.91	0.45	3	1.42	8.69 / 4195.87	0.89	0.95	0.94
C7259	12	11	12	LSVSLVLAFYKSCWIERNQHQFSILLAIVAFKQTNNQNTFKVKMNFTKLFVVFAVVLVAFAGQSEAGWWKRVFKPVEKFGQRVRDAGVQGIAIAQQGANVLATARGGPPQQG	None	None	LSVSLVLAFYKSCWIERNQHQFSILLAIVAFKQTNNQNTFKVKMNFTKLFVVFAVVLVAFAGQSEAGWWKRVFKPVEKFGQRVRDAGVQGIAIAQQGANVLATARGGPPQQG	CAD7090895.1	unnamed protein product [Hermetia illucens]	95	68.81	2e-42	No results found	NA	NA	NA	Unclassified	112	12413.485	0.49	9.25	0.78	10.51 / 12413.48	0.61	0.92	0.14
00033HIL.STA	12	-	12	SSSFFLNLEVKMRSILVLGLIVAAFAVYTSAQPYQLQYEEDGPEYALELPIEEEELPSQVVEQHYRAKRATCDLLSPFGVGHAACAVHCIAMGRRGGWCDDRAVCNCRR	between pos. 31 and 32: TSA-QP	69 QHYRAKR|AT 0.638	ATCDLLSPFGVGHAACAVHCIAMGRRGGWCDDRAVCNCRR	XP_037926332.1	defensin-A-like isoform X1 [Hermetia illucens]	100	100	3e-21	A0A7R8UB01	Invertebrate defensins family profile domain-containing protein	Hermetia illucens (Black soldier fly)	59-98	Defensin-like	40	4249.98	0.53	2.5	1.62	8.37 / 4249.93	0.85	0.84	0.91
C1673	-	12	12	FEMFVKVALICVLAVLAINRCQADVSHVVPSDQPPVTEVCLGCICEAISGCNTTEKCNGDTCGLFRITWAYWSDAGKPTQNGEDPSSQTAYPNCVNEPYCAARAVQNYMARFGQDCNGDGVINCYDHAAIHKLGGYGCKGDLTVNYYTKLNTCLQKFQG	between pos. 23 and 24: CQA-DV	None	DVSHVVPSDQPPVTEVCLGCICEAISGCNTTEKCNGDTCGLFRITWAYWSDAGKPTQNGEDPSSQTAYPNCVNEPYCAARAVQNYMARFGQDCNGDGVINCYDHAAIHKLGGYGCKGDLTVNYYTKLNTCLQKFQG	XP_037917353.1	invertebrate-type lysozyme 3-like isoform X2 [Hermetia illucens]	100	100	1e-96	A0A7R8YXN4	Lysozyme	Hermetia illucens (Black soldier fly)	22-157	Lysozyme-like	136	14734.476	0.35	-4.25	1.49	4.95 / 14734.39	0.73	1.00	0.98
C5745	-	12	12	IFKIAIYRLQFGSVHYRVRMKFCTVFLFLVLTVFASVESKRFTKCTLARELFQRGIPKSELPDWVCLVRWESNYQTNAMNKNNRDGSWDYGLFQINDKWWCKGHIKSHNACGLSCNELLKDDISKAVTCARLIKRQQGFRAWYGWLNHCTKVKPSIHECF	between pos. 39 and 40: VES-KR	None	KRFTKCTLARELFQRGIPKSELPDWVCLVRWESNYQTNAMNKNNRDGSWDYGLFQINDKWWCKGHIKSHNACGLSCNELLKDDISKAVTCARLIKRQQGFRAWYGWLNHCTKVKPSIHECF	XP_037916025.1	lysozyme-like [Hermetia illucens]	100	100	8e-86	No results found	NA	NA	NA	Lysozyme-like	121	14282.443	0.39	10	2.14	9.32 / 14282.41	0.68	1.00	0.96
C4763	-	-	12	SFILNLKVKMRSILVLGLIVAAFAVYTSAQPYQLQYKEDGPEDALVLPIEEEELPGQVVEQHYRAKRATCDLLSPFGVGHAACAMHCIAMGRR	between pos. 29 and 30: TSA-QP	67 QHYRAKR|AT 0.638	ATCDLLSPFGVGHAACAMHCIAMGRR	XP_037915071.1	defensin-like [Hermetia illucens]	100	100	5e-18	A0A7R8UAK5	Invertebrate defensins family profile domain-containing protein	Hermetia illucens (Black soldier fly)	59-84	Defensin-like	26	2689.236	0.58	1.5	0.44	8.02 / 2689.20	0.61	0.30	0.37
C27877	-	-	10.12	IAKMNLKFVVLCVCLAVVSAVNIPAVDDLREAFETEDSLYIPISDVEAEQLRLPRSSHIPRKRLPQLEEDTASDDWETEQLRLPRSIPNIEYHHQHHHKHKRPHRSLDEAFETEDAYYIPMSDEEVDSLRLPRSLDELQKTIESEGLIDNVESGRAKRQIFAQGGGSPGKGYDIYAQGRAKLWESQNQRNSLHGTASYSQHLGGPYGNSRPNVGGGLTFTHRF	between pos. 20 and 21: VSA-VN	105 KHKRPHR|SL 0.686 133 DSLRLPR|SL 0.518 158 ESGRAKR|QI 0.763	QIFAQGGGSPGKGYDIYAQGRAKLWESQNQRNSLHGTASYSQHLGGPYGNSRPNVGGGLTFTHRF	XP_037906748.1	uncharacterized protein LOC119648914 [Hermetia illucens]	100	100	3e-57	A0A7R8UH31	Attacin C-terminal domain-containing protein	Hermetia illucens (Black soldier fly)	156-220	Attacin-like	65	5590.559	0.23	7	1.91	9.99 / 6981.60	0.64	0.54	0.36
00039HIL.STA	13	-	13	EVDVVPSTHVEGELIRHKRVTCDLLEPFLGPAPCMIHCIVRFRKRTGYCNSQNVCVCRG	None	19 ELIRHKR|VT 0.655	VTCDLLEPFLGPAPCMIHCIVRFRKRTGYCNSQNVCVCRG	XP_058830013.1	defensin-C-like [Topomyia yanbarensis]	95	61.54	6e-07	No results found	NA	NA	NA	Defensin-like	40	4501.427	0.48	3.25	1.28	8.69 / 4501.38	0.54	0.79	0.87
00004HIL.STA	-	-	13	RTELFTMKAIAVIALLVLVACAQGKVYTRCEMARILYHDHGVKNLTTLANWVCLIEHESGFNDEAVGALNSNGTRDYGLFQINNKYWCKGNVASSDSCKIACTALLGNVDASWKCAQLVYKEQGFKAWYGWL	between pos. 24 and 25: AQG-KV	None	KVYTRCEMARILYHDHGVKNLTTLANWVCLIEHESGFNDEAVGALNSNGTRDYGLFQINNKYWCKGNVASSDSCKIACTALLGNVDASWKCAQLVYKEQGFKAWYGWL	XP_037915161.1	lysozyme 2-like [Hermetia illucens]	100	100	7e-115	A0A7R8Z0J5	Lysozyme	Hermetia illucens (Black soldier fly)	19-140	Lysozyme-like	108	12187.859	0.43	1.75	1.26	7.76 / 12187.83	0.53	0.97	0.93
00003HIL.STA	-	13	13	DFNAVLSVDEETLRSRLFTAIHRKQMASAKGDILLKSIVTISLLCAWSEAKVFTRCQLAKELIRYDFPRTFLSNWVCLIESESGRSTSKTLQLPNTSANYGIFQINSKTWCRKGRKGGLCEMKCEDFLNDDISDDARCAKQIYNRHGFQGWPGWVNKCRGRALPDVLKC	None	None	DFNAVLSVDEETLRSRLFTAIHRKQMASAKGDILLKSIVTISLLCAWSEAKVFTRCQLAKELIRYDFPRTFLSNWVCLIESESGRSTSKTLQLPNTSANYGIFQINSKTWCRKGRKGGLCEMKCEDFLNDDISDDARCAKQIYNRHGFQGWPGWVNKCRGRALPDVLKC	CAD7078619.1	unnamed protein product [Hermetia illucens]	96	98.77	3e-174	No results found	NA	NA	NA	Unclassified	169	19262.244	0.41	8.5	1.96	9.12 / 19262.19	0.83	1.00	0.97
C937	-	13	13	ISLFVSHRKAFVNMKVFAILAFVLVCAAPAWSKIFTKCGLAKELLAHGIAKSEIPNWICLVQHESGFNTKALGALNSNGTRDYGLFQINNRYWCQGSIESSNLCHIKCDDLLSDNITAALNCAKLIKERRGGTFEAWYGWLNYCQKSLPSVSECF	between pos. 32 and 33: AWS-KI	None	KIFTKCGLAKELLAHGIAKSEIPNWICLVQHESGFNTKALGALNSNGTRDYGLFQINNRYWCQGSIESSNLCHIKCDDLLSDNITAALNCAKLIKERRGGTFEAWYGWLNYCQKSLPSVSECF	XP_037915916.1	lysozyme 1-like [Hermetia illucens]	100	99.19	1e-129	No results found	NA	NA	NA	Lysozyme-like	123	13765.769	0.41	2.75	1.3	8.16 / 13765.73	0.62	1.00	0.98
00045HIL.STA		13	-	FFWYNMNFKVIFVVIAIVMVALCGQTEARWYKKIFKPVEKAVQRVRDGTLQALGVAQQAANVYATAQGAQQQRHA	between pos. 28 and 29: TEA-RW	None	RWYKKIFKPVEKAVQRVRDGTLQALGVAQQAANVYATAQGAQQQRHA	XP_037913820.1	cecropin-1-like [Hermetia illucens]	100	100	2e-41	A0A7R8UQ14	Uncharacterized protein	Hermetia illucens (Black soldier fly)	24-70	Cecropine-like	47	5281.026	0.4	8	2.1	10.62 / 5281.03	0.74	0.65	0.33
