# Supplementary material for: A Multidisciplinary Integrated Approach for the Identification and Characterization of the AMP Profile in Hermetia illucens Hemolymph
Source: Insects. 2026 May 9;17(5):486. doi: 10.3390/insects17050486 (PMC13207985; doi:10.3390/insects17050486)
Supplement: Supplementary file 1 [file insects-17-00486-s001.zip › De Stefano et al., 2026_Supplementary Table S4.xlsx]

## Sheet: Supplementary Table S4
Supplementary Table S4: Proteins identified in the Differential Proteomics analysis, including BLASTp and UniProt annotation, predicted signal and pro-peptide cleavage sites, physicochemical properties, and in silico antimicrobial activity predictions.
																Prediction of physicochemical properties						Prediction of the antimicrobial activity
						BLASTp					UniProt					APD3					Compute pI/Mw (Expasy)	CAMPR4
Accession	Significant pairs	Sequence	Signal peptide cleavage site predicted	Propeptide cleavage sites predicted	Mature peptide	Sequence ID	Best BLAST hit	Query Cover (%)	Identity (%)	e-value	Accession	Protein annotation	Organism	Matched region	Assigned AMP family	Lenght	Molecular Weight	Total hydrophobic Ratio (%)	Total net charge	Boman Index (kcal/mol)	pI/Mw	RF	SVM	ANN
C2976	CNT_COLI;CNT_FLAVUS	ASNLVVVFQVVKEFFKKSSVSIIISLFTMNLKFTIIFAMLIICAIAADSCRRHGDSCNSDAECCGSVKCNRFAKKCQTQITGDELKAQREKIFNHGNKQ	between pos. 46 and 47: AIA-AD	None	ADSCRRHGDSCNSDAECCGSVKCNRFAKKCQTQITGDELKAQREKIFNHGNKQ	CAD7086535.1	unnamed protein product [Hermetia illucens]	98	92.31	2e-26	No results found	NA	NA	NA	Unclassified	53	5917.596	0.3	3.5	3.42	8.64 / 5917.57	0.75	0.86	0.93
00001HIL.STA	CNT_FLAVUS;CNT_COLI	WLQSLTAFKADSAILPAKILTMKSLSLLSVAILLVAVFNRVQSKQFNKCSLATELSRLGVPKSELPDWVCLVQHESNFKTNWINKKNSNGSWDFGLFQINDKWWCEGHIRSHNTCNVKCEELVTEDIEKALECAKVIKRERGYKAWYGWLNNCQNKKPSVDECF	between pos. 43 and 44: VQS-KQ	None	KQFNKCSLATELSRLGVPKSELPDWVCLVQHESNFKTNWINKKNSNGSWDFGLFQINDKWWCEGHIRSHNTCNVKCEELVTEDIEKALECAKVIKRERGYKAWYGWLNNCQNKKPSVDECF	XP_037916134.1	lysozyme-like [Hermetia illucens]	100	97.52	4e-83	No results found	NA	NA	NA	Lysozyme-like	121	14214.145	0.37	2.75	2.13	8.15 / 14214.13	0.73	1.00	0.98
C1673	CNT_FLAVUS;CNT_COLI	FEMFVKVALICVLAVLAINRCQADVSHVVPSDQPPVTEVCLGCICEAISGCNTTEKCNGDTCGLFRITWAYWSDAGKPTQNGEDPSSQTAYPNCVNEPYCAARAVQNYMARFGQDCNGDGVINCYDHAAIHKLGGYGCKGDLTVNYYTKLNTCLQKFQG	between pos. 23 and 24: CQA-DV	None	DVSHVVPSDQPPVTEVCLGCICEAISGCNTTEKCNGDTCGLFRITWAYWSDAGKPTQNGEDPSSQTAYPNCVNEPYCAARAVQNYMARFGQDCNGDGVINCYDHAAIHKLGGYGCKGDLTVNYYTKLNTCLQKFQG	XP_037917353.1	invertebrate-type lysozyme 3-like isoform X2 [Hermetia illucens]	100	100	4e-97	A0A7R8YXN4	Lysozyme	Hermetia illucens (Black soldier fly)	22-157	Lysozyme-like	136	14734.476	0.35	-4.25	1.49	4.95 / 14734.39	0.73	1.00	0.98
C937	CNT_FLAVUS;CNT_COLI	ISLFVSHRKAFVNMKVFAILAFVLVCAAPAWSKIFTKCGLAKELLAHGIAKSEIPNWICLVQHESGFNTKALGALNSNGTRDYGLFQINNRYWCQGSIESSNLCHIKCDDLLSDNITAALNCAKLIKERRGGTFEAWYGWLNYCQKSLPSVSECF	between pos. 32 and 33: AWS-KI	None	KIFTKCGLAKELLAHGIAKSEIPNWICLVQHESGFNTKALGALNSNGTRDYGLFQINNRYWCQGSIESSNLCHIKCDDLLSDNITAALNCAKLIKERRGGTFEAWYGWLNYCQKSLPSVSECF	XP_037915916.1	lysozyme 1-like [Hermetia illucens]	100	99.19	2e-84	No results found	NA	NA	NA	Lysozyme-like	123	13765.769	0.41	2.75	1.3	8.16 / 13765.73	0.62	1.00	0.98
00025HIL.STA	COLI_CNT	NFKAQMLSCKMKLIIVLGVLAAVCCATTFARPEYLELEGLEQLENAEPSSNVEVRELVRHKRLSCWFENEDIKATACAMSCIYRKGRKGGRCENGICRCTPN	between pos. 21 and 22: VLA-AV	62 ELVRHKR|LS 0.564	LSCWFENEDIKATACAMSCIYRKGRKGGRCENGICRCTPN	XP_037926601.1	defensin-like [Hermetia illucens]	100	100	4e-21	No results found	NA	NA	NA	Defensin-like	40	4486.229	0.4	3	2.33	8.66 / 4486.19	0.85	0.89	0.92
C13431	COLI_CNT	SANIIHSKMNLKFVIFWALLAYVSAANLPKPAMGDLREAFETEDSLYIPISDEEAEQLRLPRSSHIPKRKIPNFEINGASDDWEAEKLRLPRNIPNIELHHKHKRPRRQSVKACEIDESNDDPEPTRQGNRGPPEKCENKDAEDGERKLFIEGGGSPKQGYDIHIEGRLKLWESQNQRNSLHGTGSYNQHLGGSFGSSQPNFGGGLIFTHRF	between pos. 25 and 26: VSA-AN	108 KHKRPRR|QS 0.510	QSVKACEIDESNDDPEPTRQGNRGPPEKCENKDAEDGERKLFIEGGGSPKQGYDIHIEGRLKLWESQNQRNSLHGTGSYNQHLGGSFGSSQPNFGGGLIFTHRF	XDF40508.1	diptericin 4 [Hermetia illucens]	100	97.12	2e-98	No results found	NA	NA	NA	Attacin-like	104	11473.408	0.21	-3	2.77	5.51 / 11473.40	0.76	1.00	0.33
C2056	COLI_CNT;FLAVUS_CNT	GWWKRVFKPVEKLGQRVRDAGIQGLEIAQQGANVLATVRGGPPQQV	None	None	GWWKRVFKPVEKLGQRVRDAGIQGLEIAQQGANVLATVRGGPPQQV	XP_037918988.1	cecropin-like peptide 1 [Hermetia illucens]	98	100	3e-39	No results found	NA	NA	NA	Cecropin-like	46	5039.825	0.39	4	1.53	10.93 / 5039.82	0.90	0.84	0.79
00063HIL.STA	COLI_CNT;FLAVUS_CNT	GRAKRQIFAQGGGSPGKGYDIYAQGRAKLWESQNQRNSLHGTASYSQHLGGPYGNSRPNVGGGLIFTHRF	None	5 --GRAKR|QI 0.764	QIFAQGGGSPGKGYDIYAQGRAKLWESQNQRNSLHGTASYSQHLGGPYGNSRPNVGGGLIFTHRF	XP_037906748.1	uncharacterized protein LOC119648914 [Hermetia illucens]	100	98.46	2e-38	No results found	NA	NA	NA	Unclassified	65	6993.659	0.25	4.75	1.79	9.99 / 6993.66	0.73	0.58	0.38
C5442	COLI_CNT;FLAVUS_CNT	DYQNIYETNMNFAKLFVVFAIVLVAFSGQSEAGWWKRVFKPVEKLGQRVRDAGIQGLEIAQQGANVLATARGGPPQQG	between pos. 32 and 33: SEA-GW	None	GWWKRVFKPVEKLGQRVRDAGIQGLEIAQQGANVLATARGGPPQQG	XP_037918987.1	cecropin-like peptide 1 [Hermetia illucens]	100	100	4e-40	A0A7R8YZ66	Uncharacterized protein	Hermetia illucens (Black soldier fly)	24-69	Cecropin-like	46	4969.69	0.37	4	1.65	10.93 / 4969.69	0.88	0.86	0.82
00050HIL.STA	COLI_CNT;FLAVUS_CNT	LSNPTKMNFTKLFVVFTILLVAFAGQGESRSLWKKIFKPVEKLGQRVRDAGIQGIAIAQQGANVLATVRGGPPQ	between pos. 24 and 25: AFA-GQ	None	GQGESRSLWKKIFKPVEKLGQRVRDAGIQGIAIAQQGANVLATVRGGPPQ	XP_037921714.1	cecropin-like peptide 1 [Hermetia illucens]	100	100	1e-26	A0A7R8V1A3	Uncharacterized protein	Hermetia illucens (Black soldier fly)	19-68	Cecropin-like	50	5312.123	0.36	5	1.61	11.00 / 5312.13	0.90	0.88	0.84
C3646	COLI_CNT;FLAVUS_CNT	NSLKLPENPIKMQFTKLFVVFTILIVAFAGQSEASWWKKVFKPVEKLGQRVRDATIQGIGIAQQGANVLATVRGGPPQ	between pos. 29 and 30: AFA-GQ	None	GQSEASWWKKVFKPVEKLGQRVRDATIQGIGIAQQGANVLATVRGGPPQ	XP_037920496.1	cecropin-like peptide 1 [Hermetia illucens]	100	97.96	7e-42	No results found	NA	NA	NA	Cecropin-like	49	5259.014	0.37	4	1.49	10.43 / 5259.02	0.88	0.86	0.75
C40690	COLI_CNT;FLAVUS_CNT	SLIESTKSSSMLFKVLIIFGVVSAGLTFSLPQNNIADDDFQEVQRYSSRIIDPGSQFLIRGEDLDDIFEPREEEGLPEDVIRARRSPQDGRRGSASVTVNNESRRGTDVRADLNARLWEGNNRRSSLDANAYYQRHFGGPMGTGRPDAGVGLNFRHRF	between pos. 24 and 25: VSA-GL	85 DVIRARR|SP 0.634	SPQDGRRGSASVTVNNESRRGTDVRADLNARLWEGNNRRSSLDANAYYQRHFGGPMGTGRPDAGVGLNFRHRF	XP_037912583.1	uncharacterized protein LOC119652481 [Hermetia illucens]	100	100	7e-45	A0A7R8YW16	Attacin C-terminal domain-containing protein	Hermetia illucens (Black soldier fly)	76-148	Attacin-like	73	8103.815	0.26	5.5	3.58	11.32 / 8103.79	0.55	0.63	0.25
C28149	COLI_CNT;FLAVUS_CNT	PPPPIKMKLALYLVIFAVISSMVLGQFDNLEDTGVEEIVRHKRLTCLFDNRPISAFACGSNCVSRKGKRGGWCVNGVCRCT	between pos. 25 and 26: VLG-QF	None	QFDNLEDTGVEEIVRHKRLTCLFDNRPISAFACGSNCVSRKGKRGGWCVNGVCRCT	XP_037905135.1	defensin-like [Hermetia illucens]	96	74.07	7e-32	No results found	NA	NA	NA	Defensin-like	56	6248.171	0.39	3.25	2.4	8.67 / 6248.13	0.56	0.83	0.90
C2054	COLI_CNT;FLAVUS_CNT	LNLQVAHLNSFNNQLTTKINKMNFTKLFVVFTILIVAFFGQSEAGWWKRVFKPVERLGQRVRDAGIQGLQIAQQGANVLATVRGGPPQQG	between pos. 44 and 45: SEA-GW	None	GWWKRVFKPVERLGQRVRDAGIQGLQIAQQGANVLATVRGGPPQQG	XP_037919002.1	cecropin-like peptide 1 [Hermetia illucens]	100	100	2e-40	A0A7R8YZ62	Uncharacterized protein	Hermetia illucens (Black soldier fly)	24-69	Cecropin-like	46	5024.777	0.37	5	1.78	11.83 / 5024.77	0.90	0.89	0.83
00030HIL.STA	COLI_CNT;FLAVUS_CNT	LTKAKMRSVLVLGLIVAAFAVYTSAQPYQLQYEEDGLDQAVELPIEEEQLPSQVVEQHYRAKRATCDLLSPFKVGHAACALHCIALGRRGGWCDGRAVCNCRR	between pos. 25 and 26: TSA-QP	63 QHYRAKR|AT 0.638	ATCDLLSPFKVGHAACALHCIALGRRGGWCDGRAVCNCRR	XP_037915109.1	defensin-like [Hermetia illucens]	100	100	6e-21	W5U533	Defensin-like peptide 1	Hermetia illucens (Black soldier fly)	59-98	Defensin-like	40	4259.049	0.53	4.5	1.45	8.98 / 4259.01	0.96	0.93	0.97
C16162	COLI_CNT;FLAVUS_CNT	VLFRSANFNLIGTEITFISYKMKLTLFLAIFATISSMILAMPENWENLEGTGVAEIVRHKRLTCLFDDHPLASYACGPNCVRVKGKRGGYCLNGVCRCIPE	between pos. 40 and 41: ILA-MP	None	MPENWENLEGTGVAEIVRHKRLTCLFDDHPLASYACGPNCVRVKGKRGGYCLNGVCRCIPE	XP_037905135.1	defensin-like [Hermetia illucens]	97	63.33	5e-23	No results found	NA	NA	NA	Defensin-like	61	6777.874	0.39	1.5	1.72	7.60 / 6777.83	0.13	0.57	0.74
C7259	COLI_CNT;FLAVUS_CNT	LSVSLVLAFYKSCWIERNQHQFSILLAIVAFKQTNNQNTFKVKMNFTKLFVVFAVVLVAFAGQSEAGWWKRVFKPVEKFGQRVRDAGVQGIAIAQQGANVLATARGGPPQQG	None	None	LSVSLVLAFYKSCWIERNQHQFSILLAIVAFKQTNNQNTFKVKMNFTKLFVVFAVVLVAFAGQSEAGWWKRVFKPVEKFGQRVRDAGVQGIAIAQQGANVLATARGGPPQQG	XP_037918984.1	cecropin-like peptide 1 [Hermetia illucens]	62	98.55	3e-63	No results found	NA	NA	NA	Cecropin-like	112	12413.485	0.49	9.25	0.78	10.51 / 12413.48	0.61	0.92	0.14
C5745	COLI_CNT;FLAVUS_CNT	IFKIAIYRLQFGSVHYRVRMKFCTVFLFLVLTVFASVESKRFTKCTLARELFQRGIPKSELPDWVCLVRWESNYQTNAMNKNNRDGSWDYGLFQINDKWWCKGHIKSHNACGLSCNELLKDDISKAVTCARLIKRQQGFRAWYGWLNHCTKVKPSIHECF	between pos. 39 and 40: VES-KR	None	KRFTKCTLARELFQRGIPKSELPDWVCLVRWESNYQTNAMNKNNRDGSWDYGLFQINDKWWCKGHIKSHNACGLSCNELLKDDISKAVTCARLIKRQQGFRAWYGWLNHCTKVKPSIHECF	XP_037916025.1	lysozyme-like [Hermetia illucens]	100	100	2e-134	No results found	NA	NA	NA	Lysozyme-like	121	14282.443	0.39	10	2.14	9.32 / 14282.41	0.68	1.00	0.96
C3238	COLI_CNT;FLAVUS_CNT	EFRDESYQRTIESNAKIFKPRQASSRPSFRELVIESTFPASLVFLILHRRFTMHSCTLVFGLVILAAIVGVNSFPADLNPINSELDVVPSAQIEGELIRHKRVTCDLLKPFFGRAPCMMHCILRFKKRTGFCSRQNVCVCR	None	102 ELIRHKR|VT 0.653	VTCDLLKPFFGRAPCMMHCILRFKKRTGFCSRQNVCVCR	XP_011292449.1	phormicin-like [Musca domestica]	97	53.85	0.0005	No results found	NA	NA	NA	Defensin-like	39	4566.65	0.51	7.25	1.68	9.69 / 4566.60	0.62	0.88	0.91
C3632	COLI_CNT;FLAVUS_CNT	NENIISSKFVFGYLPSIESESIQINKMTIAKLFLTFAAFTVLFTNQSEADQSKEAFKPMERPYQRVRNAKIQGITIAQNGPNVLAITRGGLEQRFRDINIQGIGVVQNGANVMITGRRRLSKKAPDVSIQGIGIAQQGANVLAIVEK	None	None	NENIISSKFVFGYLPSIESESIQINKMTIAKLFLTFAAFTVLFTNQSEADQSKEAFKPMERPYQRVRNAKIQGITIAQNGPNVLAITRGGLEQRFRDINIQGIGVVQNGANVMITGRRRLSKKAPDVSIQGIGIAQQGANVLAIVEK	XP_037920771.1	cecropin-like peptide 1 [Hermetia illucens]	82	95.04	2e-76	No results found	NA	NA	NA	Cecropin-like	147	16164.676	0.41	7	1.49	10.06 / 16164.65	0.70	1.00	0.11
C13430	COLI_CNT;FLAVUS_CNT	FANIIPSKMNLKFVIFWALLAYVSAANLPKPAMGDLREAFETEDSLYIPISDQEAEQLRLPRSSHIPKRKIPNFEINGASDDWEAEKLRLPRDIPDIELHHKHKRPRRQSEKACEIDESNDDPQPTRQGNREPPEKCENKDEGDGERKLFIEGGGSPKQGYDIHIEGRLKLWESQNQRNSLHGTGSYNQHLGGSFGSSQPNFGGGLIFTHRF	between pos. 25 and 26: VSA-AN	108 KHKRPRR|QS 0.621	QSEKACEIDESNDDPQPTRQGNREPPEKCENKDEGDGERKLFIEGGGSPKQGYDIHIEGRLKLWESQNQRNSLHGTGSYNQHLGGSFGSSQPNFGGGLIFTHRF	XP_037906427.1	uncharacterized protein LOC119648693 [Hermetia illucens]	100	100	2e-69	A0A7R8UHK7	Attacin C-terminal domain-containing protein	Hermetia illucens (Black soldier fly)	101-204	Attacin-like	104	11560.443	0.19	-4	2.95	5.30 / 11560.43	0.73	1.00	0.28
C33574	FLAVUS_CNT;COLI_CNT	KYFVLKDAMALTRTSLIIAIVAICGTSTLGQLSGSITPDMAGGNNVNIMASKFLGNPNHNIGGGVFAAGNTRSNTPSLGAFGTLNLKDHSLGVSKTITPGVSDTFSQNARLNILKTPDHRVDANVFNSHTRLNNGFAFDKRGGSLDYTHRAGHALSLGASHIPKFGTTAELTGKANLWRSPSGLSTFDLTGSASRTFGGPMAGRNNFGAGLGF	between pos. 30 and 31: TLG-QL	None	QLSGSITPDMAGGNNVNIMASKFLGNPNHNIGGGVFAAGNTRSNTPSLGAFGTLNLKDHSLGVSKTITPGVSDTFSQNARLNILKTPDHRVDANVFNSHTRLNNGFAFDKRGGSLDYTHRAGHALSLGASHIPKFGTTAELTGKANLWRSPSGLSTFDLTGSASRTFGGPMAGRNNFGAGLGF	XP_037916366.1	attacin-A-like [Hermetia illucens]	100	99.45	2e-125	No results found	NA	NA	NA	Attacin-like	183	18987.122	0.33	8.75	1.52	10.41 / 18987.10	0.69	1.00	0.22
00019HIL.STA	FLAVUS_CNT;COLI_CNT	TGVQTLELFKMKLVIFLGAFAVITFAVVSATPENLEGLEPLENAESLDNLGIGELERPKRVSCWFENENIKASACQMSCMYRKGRRGGMCVNGVCTCSPN	between pos. 30 and 31: VSA-TP	60 ELERPKR|VS 0.534	VSCWFENENIKASACQMSCMYRKGRRGGMCVNGVCTCSPN	XP_037926601.1	defensin-like [Hermetia illucens]	98	74.36	4e-20	No results found	NA	NA	NA	Defensin-like	40	4422.19	0.43	3	1.83	8.67 / 4422.14	0.75	0.84	0.60
C2636	FLAVUS_CNT;COLI_CNT	KEASSELRTSIDTELSINTVSPFNNKSNLTKMKLTLVLVVFAVICSMALARPENLENVEDSGVVELVRHKRLSCLFENQAVSAIACGASCITRKGKRGGWCSNGVCRCTPN	between pos. 50 and 51: ALA-RP	71 ELVRHKR|LS 0.515	LSCLFENQAVSAIACGASCITRKGKRGGWCSNGVCRCTPN	WKR39043.1	defensin C13326, partial [Hermetia illucens]	100	100	7e-34	No results found	NA	NA	NA	Defensin-like	40	4162.859	0.45	4	1.35	8.96 / 4162.82	0.95	0.99	0.97
C4227	FLAVUS_CNT;COLI_CNT	TNFKAHILSCKMKLIIVLGVLAAVCCATTFARPEYLELKGLEQLENAEASSNVEVGELVRHKRLSCWFENEDIKATACAFSCIYRKGRRGGRCENGICRCTPN	between pos. 22 and 23: VLA-AV	63 ELVRHKR|LS 0.582	LSCWFENEDIKATACAFSCIYRKGRRGGRCENGICRCTPN	XP_037926601.1	defensin-like [Hermetia illucens]	100	95	4e-32	No results found	NA	NA	NA	Defensin-like	40	4530.225	0.4	3	2.55	8.67 / 4530.19	0.84	0.91	0.95
00060HIL.STA	FLAVUS_CNT;COLI_CNT	LFACLAVVSAASVPEPADLREAFETEDAIYIPISIEEANRLRLPRSAPKLEEESALSYIPDAAEAEIAEPASSHGRVRRDVEQVLETEDAYYVPVSDEEAEVLRLPRSIDDLTLSEDGEDHVEIITDDEVQRAKRQLNIQGGGSPHSGFDLNVQGRAKIWESNNGRNTLHGTGEYSQHLGGPYGNSRPNFGGGLVFTHRF	None	45 NRLRLPR|SA 0.604 79 SHGRVRR|DV 0.889 135 EVQRAKR|QL 0.629	QLNIQGGGSPHSGFDLNVQGRAKIWESNNGRNTLHGTGEYSQHLGGPYGNSRPNFGGGLVFTHRF	XP_037905993.1	uncharacterized protein LOC119648354 isoform X1 [Hermetia illucens]	100	98.46	2e-56	No results found	NA	NA	NA	Unclassified	65	6995.596	0.23	3	1.97	9.69 / 6995.59	0.51	0.58	0.39
00059HIL.STA	FLAVUS_CNT	LRLPRSIDDLPLSEYEGVHVEIVADDEVQRAKRQLNIQGGGSPHSGFDLSVQGRAKIWESDNGRNTLYGTGQYGQHLGGPYGNSEPSFGGGLMFSHRF	None	33 EVQRAKR|QL 0.631	QLNIQGGGSPHSGFDLSVQGRAKIWESDNGRNTLYGTGQYGQHLGGPYGNSEPSFGGGLMFSHRF	XP_037906906.1	uncharacterized protein LOC119649023 [Hermetia illucens]	100	100	7e-58	A0A7R8YPF6	Attacin C-terminal domain-containing protein	Hermetia illucens (Black soldier fly)	143-207	Attacin-like	65	6928.52	0.23	0.75	1.66	7.03 / 6928.51	0.70	0.37	0.17
00027HIL.STA	FLAVUS_CNT	TRLFIDTFIHFFIKMSTQIFLALVLLVATFMGVNSSSVGENNGNNNLPVDRLESEPSLRVINLREKRATCTNWNCRTQCIARGKRGGYCVERNICKCTS	between pos. 35 and 36: VNS-SS	67 INLREKR|AT 0.592	ATCTNWNCRTQCIARGKRGGYCVERNICKCTS	/	No significant similarity found.	NA	NA	NA	No results found	NA	NA	NA	Unclassified	32	3597.19	0.38	5	1.81	9.18 / 3597.16	0.98	0.98	0.95
C27877	FLAVUS_CNT	IAKMNLKFVVLCVCLAVVSAVNIPAVDDLREAFETEDSLYIPISDVEAEQLRLPRSSHIPRKRLPQLEEDTASDDWETEQLRLPRSIPNIEYHHQHHHKHKRPHRSLDEAFETEDAYYIPMSDEEVDSLRLPRSLDELQKTIESEGLIDNVESGRAKRQIFAQGGGSPGKGYDIYAQGRAKLWESQNQRNSLHGTASYSQHLGGPYGNSRPNVGGGLTFTHRF	between pos. 20 and 21: VSA-VN	105 KHKRPHR|SL 0.686 133 DSLRLPR|SL 0.518 158 ESGRAKR|QI 0.763	QIFAQGGGSPGKGYDIYAQGRAKLWESQNQRNSLHGTASYSQHLGGPYGNSRPNVGGGLTFTHRF	XP_037906748.1	uncharacterized protein LOC119648914 [Hermetia illucens]	100	100	8e-39	A0A7R8UH31	Attacin C-terminal domain-containing protein	Hermetia illucens (Black soldier fly)	156-220	Attacin-like	65	5590.559	0.23	7	2.7	9.99 / 6981.60	0.64	0.54	0.36
